# Supplementary material for: Implantable Cardioverter-Defibrillators in Poland Compared with other European Countries from the Patient’s Perspective: Insights from the EHRA Patient Survey
Source: Int J Environ Res Public Health. 2023 Mar 13;20(6):5045. doi: 10.3390/ijerph20065045 (PMC10049532; doi:10.3390/ijerph20065045)
Supplement: Supplementary file 1 [file ijerph-20-05045-s001.zip]

Archive with 1 entries (1 files):
- ijerph-2142799-supplementary.pdf
